# Supplementary material for: Assessing the Effectiveness of Correlative Ecological Niche Model Temporal Projection through Floristic Data
Source: Biology (Basel). 2022 Aug 14;11(8):1219. doi: 10.3390/biology11081219 (PMC9405103; doi:10.3390/biology11081219)
Supplement: Supplementary file 1 [file biology-11-01219-s001.zip]

Archive with 2 entries (2 files):
- Dolci & Peruzzi - DATA.zip
- Dolci & Peruzzi Supplementary Material S.1-9.zip
